# Supplementary material for: Mettl14-mediated m6A modification is essential for visual function and retinal photoreceptor survival
Source: BMC Biol. 2022 Jun 13;20:140. doi: 10.1186/s12915-022-01335-x (PMC9195452; doi:10.1186/s12915-022-01335-x)
Supplement: Supplementary file 2 — Additional file 2. Enriched GO terms in terms of biological processes. [file 12915_2022_1335_MOESM2_ESM.xls]

## Sheet: mmu
#Column "PathwayID" stands for Pathway identifiers used in KEGG
#Column "Definition" stands for the definition of the PathwayID
#Column "OriginalWebSite"stands for The map's website,the nodes with red frame and red symbol are associated with the DE genes, green nodes have no significance
#Column "p-value"
"Hypergeometric-Pvalue" stands for the enrichment p-value of the PathwayID used Hypergeometric test
#Column "SelectionCounts" stands for the Count of the DE genes' entities directly associated with the listed PathwayID
#Column "SelectionSize" stands for the total number of the DE genes' entities
#Column "Count" stands for the count of the chosen background population genes' entities associated with the listed PathwayID
#Column "Size" stands for the total number of chosen background population genes' entities
#Column "FDR" stands for the false discovery rate of the PathwayID
#Column "Enrichment_Score" stands for the Enrichment Score value of the PathwayID, it equals "-log10(Pvalue)"
#Column "GeneRatio" stands for the Gene Ratio value of the PathwayID, it equals "SelectionCounts/SelectionSize"
#Column "GENES" stands for the DE genes associated with the PathwayID
PathwayID	Definition	OriginalWebSite	Hypergeometric-Pvalue	SelectionCounts	SelectionSize	Count	Size	FDR	Enrichment_Score	GeneRatio	Genes
mmu04744	Phototransduction	http://www.genome.jp/kegg-bin/show_pathway?mmu04744+14685+107477+18587+19739+212541+214111	6.46785e-10	10	60	26	7810	1.91448e-07	9.18924	0.1	GNAT1//GUCA1B//PDE6B//RS1//RHO//PRPH2//RGS9//RGS9BP//REEP6/UNC119
mmu05412	Arrhythmogenic right ventricular cardiomyopathy (ARVC)	http://www.genome.jp/kegg-bin/show_pathway?mmu05412+54652+12295+13405	0.00242583	3	60	74	7810	0.233177	2.61514	0.05	CACNA1F//CACNB1//DMD
mmu05410	Hypertrophic cardiomyopathy (HCM)	http://www.genome.jp/kegg-bin/show_pathway?mmu05410+54652+12295+13405	0.00384285	3	60	84	7810	0.233177	2.41535	0.05	CACNA1F//CACNB1//DMD
mmu04530	Tight junction	http://www.genome.jp/kegg-bin/show_pathway?mmu04530+15163+17475+668940+56449	0.0042683	4	60	140	7810	0.233177	2.36974	0.066667	HCLS1//MPDZ//MYH7B//YBX3
mmu05414	Dilated cardiomyopathy	http://www.genome.jp/kegg-bin/show_pathway?mmu05414+54652+12295+13405	0.00472655	3	60	89	7810	0.233177	2.32546	0.05	CACNA1F//CACNB1//DMD
mmu05030	Cocaine addiction	http://www.genome.jp/kegg-bin/show_pathway?mmu05030+13385+19739	0.00618033	2	60	49	7810	0.252667	2.20899	0.033333	DLG4//RGS9
mmu04921	Oxytocin signaling pathway	http://www.genome.jp/kegg-bin/show_pathway?mmu04921+54652+12295+211480+20192	0.00709572	4	60	158	7810	0.252667	2.149	0.066667	CACNA1F//CACNB1//KCNJ14//RYR3
mmu04621	NOD-like receptor signaling pathway	http://www.genome.jp/kegg-bin/show_pathway?mmu04621+239319+21929	0.00985841	2	60	58	7810	0.269247	2.00619	0.033333	CARD6//TNFAIP3
mmu04725	Cholinergic synapse	http://www.genome.jp/kegg-bin/show_pathway?mmu04725+54652+14697+211480	0.0108785	3	60	113	7810	0.269247	1.96343	0.05	CACNA1F//GNB5//KCNJ14
mmu04724	Glutamatergic synapse	http://www.genome.jp/kegg-bin/show_pathway?mmu04724+13385+14697+26558	0.011549	3	60	115	7810	0.269247	1.93746	0.05	DLG4//GNB5//HOMER3
mmu04721	Synaptic vesicle cycle	http://www.genome.jp/kegg-bin/show_pathway?mmu04721+20910+22249	0.011825	2	60	62	7810	0.269247	1.9272	0.033333	STXBP1//UNC13B
mmu00010	Glycolysis / Gluconeogenesis	http://www.genome.jp/kegg-bin/show_pathway?mmu00010+13806+15277	0.0140021	2	60	66	7810	0.275095	1.85381	0.033333	ENO1//HK2
mmu04360	Axon guidance	http://www.genome.jp/kegg-bin/show_pathway?mmu04360+18209+80883+241656	0.0169933	3	60	129	7810	0.275095	1.76972	0.05	NTN3//NTNG1//PAK7
mmu05100	Bacterial invasion of epithelial cells	http://www.genome.jp/kegg-bin/show_pathway?mmu05100+15163+216148	0.0218223	2	60	78	7810	0.275095	1.6611	0.033333	HCLS1//SHC2
mmu04260	Cardiac muscle contraction	http://www.genome.jp/kegg-bin/show_pathway?mmu04260+54652+12295	0.0233156	2	60	80	7810	0.275095	1.63235	0.033333	CACNA1F//CACNB1
mmu03018	RNA degradation	http://www.genome.jp/kegg-bin/show_pathway?mmu03018+213550+13806	0.0256578	2	60	83	7810	0.275095	1.59078	0.033333	DIS3L//ENO1
mmu04012	ErbB signaling pathway	http://www.genome.jp/kegg-bin/show_pathway?mmu04012+241656+216148	0.0289713	2	60	87	7810	0.275095	1.53803	0.033333	PAK7//SHC2
mmu04727	GABAergic synapse	http://www.genome.jp/kegg-bin/show_pathway?mmu04727+54652+14697	0.0307094	2	60	89	7810	0.275095	1.51273	0.033333	CACNA1F//GNB5
mmu04974	Protein digestion and absorption	http://www.genome.jp/kegg-bin/show_pathway?mmu04974+71355+12836	0.0315987	2	60	90	7810	0.275095	1.50033	0.033333	COL24A1//COL7A1
mmu04713	Circadian entrainment	http://www.genome.jp/kegg-bin/show_pathway?mmu04713+14697+20192	0.039197	2	60	98	7810	0.331495	1.40675	0.033333	GNB5//RYR3
mmu04723	Retrograde endocannabinoid signaling	http://www.genome.jp/kegg-bin/show_pathway?mmu04723+54652+14697	0.0443773	2	60	103	7810	0.343304	1.35284	0.033333	CACNA1F//GNB5
