# Supplementary material for: Mettl14-mediated m6A modification is essential for visual function and retinal photoreceptor survival
Source: BMC Biol. 2022 Jun 13;20:140. doi: 10.1186/s12915-022-01335-x (PMC9195452; doi:10.1186/s12915-022-01335-x)
Supplement: Supplementary file 3 — Additional file 3. Enriched GO terms in terms of cellular component. [file 12915_2022_1335_MOESM3_ESM.xls]

## Sheet: CC
#Column "GO.ID" stands for the ID of gene ontology term
#Column "Term" stands for the name of gene ontology term
#Column "Ontology" stands for the ontology of GOID belongs to
#Column "Count" stands for the number of DE genes associated with the listed GOID
#Column "Pop.Hits" stands for the number of background population genes associated with the listed GOID
#Column "List.Total" stands for the total number of DE genes
#Column "Pop.Total" stands for the total number of background population genes
#Column "Fold.Enrichment" stands for the Fold Enrichment value of the GOID, it equals (Count/Pop.Hits)/(List.Total/Pop.Total)
#Column "Pvalue" stands for the significance testing value of the GOID
#Column "FDR" stands for the false discovery rate of the GOID, using Benjamini & Hochberg (1995) method
#Column "Enrichment.Score" stands for the Enrichment Score value of the GOID, it equals (-log10(Pvalue))
#Column "Gene.Ratio" stands for the Gene Ratio value genes associated with the GOID, it equals (Count/List.Total)
#Column "GENES" stands for the DE genes associated with the GOID
GO.ID	Term	Ontology	Count	Pop.Hits	List.Total	Pop.Total	Fold.Enrichment	Pvalue	FDR	Enrichment.Score	Gene.Ratio	GENES
GO:0097733	photoreceptor cell cilium	Cellular component	12	116	210	23271	12.4188	4.41038e-11	2.09427e-08	10.3555	0.0619048	GUCA1B//GNAT1//CEP250//PDE6B//PRPH2//RGS9//RHO//RGS9BP//CACNA1F//ARL3//FAM161A//MAST2
GO:0005929	cilium	Cellular component	15	672	210	23271	4.45236	9.12257e-11	2.09427e-08	10.0399	0.128571	GUCA1B//GNAT1//CEP250//PDE6B//PRPH2//RGS9//RHO//RGS9BP//CACNA1F8//ARL3P//WDR66//FAM161A//CROCC//CC2D2A//CEP164
GO:0097731	9+0 non-motile cilium	Cellular component	13	123	210	23271	11.7121	9.3147e-11	2.09427e-08	10.0308	0.0619048	GUCA1B//GNAT1//GNB5//CEP250//LYAR//PDE6B//PRPH2//RGS9//RHO//RGS9BP//CACNA1F//ARL3//FAM161A
GO:0001917	photoreceptor inner segment	Cellular component	10	60	210	23271	18.469	1.47041e-10	2.09427e-08	9.83256	0.047619	RHO//GUCA1B//GNAT1//GNB5//CEP250//RGS9//RS1//CROCC//REEP6//FAM161A
GO:0001750	photoreceptor outer segment	Cellular component	11	80	210	23271	15.237	1.51095e-10	2.09427e-08	9.82075	0.052381	PDE6B//RHO//GUCA1B//GNAT1//GNB5//CEP250//LYAR//PRPH2//RGS9//RGS9BP//CACNA1F
GO:0120025	plasma membrane bounded cell projection	Cellular component	53	2324	210	23271	2.52718	1.51479e-10	2.09427e-08	9.81965	0.252381	GAS7//GUCA1B//GNAT1//GNB5//CEP250//LYAR//PDE6B//PRPH2//RGS9//RHO//RGS9BP//CACNA1F//WDR78//STRC//CEP164//TCP11//CROCC//CC2D2A//WDR66//TTLL13//CCSAP//FAM161A//MNS1//ARL3//DMD//SLC12A6//CRYAB//STXBP1//PPFIA1//TNK2//SYT5//OPTN//SPTBN4//IGSF9//DLG4//KCNJ14//HOMER3//ENO1//AUTS2//SYNE2//KLC3//CD24A//FAM107A//PSD//POC1B//GLE1//MPDZ//SH3KBP1//UNC13B//GRID2IP//ADRA2A//REEP6//OSBP2
GO:0042995	cell projection	Cellular component	56	2553	210	23271	2.43071	1.7126e-10	2.09427e-08	9.76634	0.266667	GAS7//GUCA1B//GNAT1//GNB5//CEP250//LYAR//PDE6B//PRPH2//RGS9//RHO//RGS9BP//CACNA1F//WDR78//STRC//CEP164//TCP11//CROCC//CC2D2A//WDR66//TTLL13//CCSAP//FAM161A//MNS1//ARL3//DMD//SLC12A6//CRYAB//STXBP1//PPFIA1//TNK2//SYT5//OPTN//SPTBN4//IGSF9//DLG4//KCNJ14//HOMER3//ENO1//AUTS2//SYNE2//KLC3//CD24A//FAM107A//PSD//POC1B//GLE1//MPDZ//SH3KBP1//UNC13B//GRID2IP//ADRA2A//REEP6//OSBP2//TBC1D24//SVIL//DOCK8
GO:0097730	non-motile cilium	Cellular component	14	160	210	23271	9.69625	2.22423e-10	2.37993e-08	9.65282	0.0666667	GUCA1B//GNAT1//GNB5//CEP250//LYAR//PDE6B//PRPH2//RGS9//RHO//RGS9BP//CACNA1F//ARL3//FAM161A//STRC
GO:0043005	neuron projection	Cellular component	40	1534	210	23271	2.88955	1.05497e-09	1.00339e-07	8.97676	0.190476	GUCA1B//GNAT1//GNB5//CEP250//LYAR//PDE6B//PRPH2//RGS9//RHO//RGS9BP//CACNA1F//SLC12A6//CRYAB//STXBP1//PPFIA1//TNK2//SYT5//OPTN//CCSAP//SPTBN4//IGSF9//DLG4//KCNJ14//HOMER3//ENO1//AUTS2//ARL3//FAM161A//STRC//UNC13B//GRID2IP//PSD//ADRA2A//DMD//REEP6//OSBP2//MPDZ//KLC3//FAM107A//SH3KBP1
GO:0005856	cytoskeleton	Cellular component	46	2171	210	23271	2.34798	3.29372e-08	2.81942e-06	7.48231	0.219048	FAM161A//HOOK3//UNC119//POC1B//FAM107A//VANGL2//BRCA1//CEP250//SLC16A1//DIS3L//CEP164//CROCC//ARL3//CKAP2L//CCSAP//GLE1//KRT18//SMTN//PRC1//WDR78//KLC3//KIF4//TTLL13//BFSP2//BFSP1//MNS1//GAS7//HCLS1//AKAP13//SPTBN4//TRMT10A//SVIL//AUTS2//CRYAB//MAST2//MYH7B//DLG4//SYNE2//KLHL3//DMD//STXBP1//CC2D2A//WDR66//SH3KBP1//SGIP1//KANK3
GO:0099512	supramolecular fiber	Cellular component	24	912	210	23271	2.91617	2.80256e-06	0.00021809	5.55245	0.114286	FAM161A//KIF4//KLC3//PRC1//TTLL13//HOOK3//CCSAP//ARL3//BFSP2//BFSP1//KRT18//MNS1//GAS7//HCLS1//AKAP13//SPTBN4//SYNE2//CRYAB//DMD//RYR3//IGFN1//SMTN//MYH7B//SVIL
GO:0099081	supramolecular polymer	Cellular component	24	919	210	23271	2.89395	3.19383e-06	0.000227827	5.49569	0.114286	FAM161A//KIF4//KLC3//PRC1//TTLL13//HOOK3//CCSAP//ARL3//BFSP2//BFSP1//KRT18//MNS1//GAS7//HCLS1//AKAP13//SPTBN4//SYNE2//CRYAB//DMD//RYR3//IGFN1//SMTN//MYH7B//SVIL
GO:0043226	organelle	Cellular component	145	12722	210	23271	1.26301	1.34364e-05	0.000884737	4.87172	0.690476	MTA2//HDAC9//FAM161A//HOOK3//THOC5//DNMT3A//STAG3//PRDM9//L3MBTL1//MZF1//TBR1//CHAF1A//BRCA1//MVB12B//UNC119//POC1B//TAF4B//TCP11//FAM107A//VANGL2//GUCA1B//GNAT1//GNB5//CEP250//LYAR//PDE6B//PRPH2//RGS9//RHO//RGS9BP//CACNA1F//PRDM11//ZFP692//INCA1//CDCA2//TRMT10A//ZFP36L2//CRYAB//CRYBA1//CRYGC//DMD//HCLS1//KIF4//KRT18//FOXK1//MNS1//NRL//STXBP1//METTL14//CEP164//KHNYN//TNFAIP3//SVIL//IGFN1//ZFP39//…
GO:0099080	supramolecular complex	Cellular component	27	1220	210	23271	2.45245	1.56661e-05	0.000899366	4.80504	0.128571	FAM161A//KIF4//KLC3//PRC1//TTLL13//HOOK3//CCSAP//ARL3//BFSP2//BFSP1//KRT18//MNS1//GAS7//HCLS1//AKAP13//SPTBN4//SYNE2//CRYAB//DMD//RYR3//IGFN1//SMTN//MYH7B//TDRD6//PITPNM1//KHNYN//SVIL
GO:0043228	non-membrane-bounded organelle	Cellular component	67	4569	210	23271	1.62499	1.57599e-05	0.000899366	4.80245	0.319048	FAM161A//HOOK3//DNMT3A//STAG3//THOC5//PRDM9//L3MBTL1//MZF1//TBR1//CHAF1A//BRCA1//UNC119//POC1B//TAF4B//FAM107A//VANGL2//ZFP692//CDCA2//KIF4//TRMT10A//LYAR//MCM10//GLE1//PITPNM1//CEP250//SLC16A1//DIS3L//CEP164//CROCC//ARL3//CKAP2L//CCSAP//KRT18//SMTN//PRC1//KLHL3//BFSP2//BFSP1//DMD//GAS7//MAST2//STXBP1//SVIL//CC2D2A//KLC3//WDR66//SYNE2//AUTS2//SH3KBP1//SGIP1//AKAP13//KANK3//WDR78//TTLL13//MNS1//HC…
GO:0043232	intracellular non-membrane-bounded organelle	Cellular component	66	4551	210	23271	1.60706	2.71606e-05	0.00145309	4.56606	0.314286	FAM161A//HOOK3//DNMT3A//STAG3//THOC5//PRDM9//L3MBTL1//MZF1//TBR1//CHAF1A//BRCA1//UNC119//POC1B//TAF4B//FAM107A//VANGL2//ZFP692//CDCA2//KIF4//TRMT10A//LYAR//MCM10//GLE1//PITPNM1//CEP250//SLC16A1//DIS3L//CEP164//CROCC//ARL3//CKAP2L//CCSAP//KRT18//SMTN//PRC1//KLHL3//BFSP2//BFSP1//DMD//GAS7//MAST2//STXBP1//SVIL//CC2D2A//KLC3//WDR66//SYNE2//AUTS2//SH3KBP1//SGIP1//AKAP13//KANK3//WDR78//TTLL13//MNS1//HC…
GO:0030054	cell junction	Cellular component	37	2065	210	23271	1.98553	4.21282e-05	0.00212128	4.37543	0.17619	DLG4//RHO//SH3KBP1//FNDC1//VANGL2//JAG1//SPTBN4//MIP//YBX3//MPDZ//LIM2//PPFIA1//FAM107A//SYNE2//CRYAB//HOMER3//PSD//DMD//UNC13B//SYT5//GRID2IP//ADRA2A//SLC16A1//TBC1D24//IGFN1//IGSF9//STXBP1//ENO1//NTNG1//CACNB1//GNB5//SGIP1//RGS9//RS1//MAST2//SVIL//TNK2
GO:0098590	plasma membrane region	Cellular component	26	1258	210	23271	2.29028	7.14097e-05	0.00339593	4.14624	0.12381	TNK2//SGIP1//SLC16A1//SLC12A6//VANGL2//GNAT1//JAG1//MIP//MPDZ//SLC17A1//SYNE2//DMD//CD24A//PSD//FAM107A//PDE6B//RHO//UNC13B//DLG4//GRID2IP//STXBP1//CRYAB//ENO1//RGS9//NTNG1//ADRA2A
GO:0005814	centriole	Cellular component	7	119	210	23271	6.51849	0.000105134	0.00470905	3.97826	0.0333333	CEP250//CEP164//CROCC//POC1B//CCSAP//FAM161A//GLE1
GO:0071944	cell periphery	Cellular component	73	5429	210	23271	1.49004	0.000110024	0.00470905	3.95851	0.347619	GNAT1//GNB5//GUCA1B//BFSP2//ADRA2A//BFSP1//BRCA1//CACNB1//CD24A//CRYAB//DLG4//DMD//ENO1//GAS7//HCLS1//HK2//JAG1//KRT18//GRID2IP//MAS1//MIP//MPDZ//PDE6B//RS1//RYR3//ST8SIA2//SLC16A1//SLC17A1//STXBP1//KCNJ14//RHO//DIS3L//SLC24A1//SHC2//UNC13B//TBC1D24//SVIL//ZAN//CROCC//LIM2//PRC1//RTBDN//MMP17//SLC6A7//L3MBTL1//HOMER3//LGSN//FAM107A//SLC9A5//SYNE2//TNK2//SYT5//CACNA1F//CHD1L//FNDC1//SLC16A14//GPR1…
GO:0005886	plasma membrane	Cellular component	71	5296	210	23271	1.48561	0.000159406	0.00649769	3.7975	0.338095	GNAT1//GNB5//ADRA2A//PRPH2//SLC16A1//SLC17A1//RHO//SLC24A1//SLC17A2//SLC16A14//PCDHB13//CACNB1//CACNA1F//TNK2//SGIP1//DLG4//CD24A//KRT18//DMD//SLC12A6//VANGL2//JAG1//MIP//MPDZ//ENO1//RS1//RTBDN//DOCK8//SYNE2//PSD//FAM107A//RYR3//PDE6B//UNC13B//GRID2IP//NTNG1//STXBP1//CRYAB//RGS9//GUCA1B//BFSP2//BFSP1//BRCA1//GAS7//HCLS1//HK2//MAS1//ST8SIA2//KCNJ14//DIS3L//SHC2//TBC1D24//SVIL//ZAN//CROCC//LIM2//PR…
GO:0099513	polymeric cytoskeletal fiber	Cellular component	17	690	210	23271	2.73021	0.00018637	0.00725149	3.72962	0.0809524	FAM161A//KIF4//KLC3//PRC1//TTLL13//HOOK3//CCSAP//ARL3//BFSP2//BFSP1//KRT18//MNS1//GAS7//HCLS1//AKAP13//SPTBN4//SMTN
GO:0005813	centrosome	Cellular component	15	582	210	23271	2.85604	0.000278131	0.0103513	3.55575	0.0714286	HOOK3//CEP250//KRT18//BRCA1//SLC16A1//DIS3L//CEP164//UNC119//CROCC//POC1B//ARL3//CKAP2L//CCSAP//FAM161A//GLE1
GO:0035869	ciliary transition zone	Cellular component	5	74	210	23271	7.48745	0.000554591	0.0195908	3.25603	0.0238095	GNAT1//ARL3//FAM161A//CC2D2A//CCSAP
GO:0015630	microtubule cytoskeleton	Cellular component	23	1203	210	23271	2.11864	0.000572162	0.0195908	3.24248	0.109524	FAM161A//HOOK3//UNC119//POC1B//BRCA1//CEP250//SLC16A1//DIS3L//CEP164//CROCC//ARL3//CKAP2L//CCSAP//GLE1//KRT18//SMTN//PRC1//WDR78//KLC3//KIF4//TTLL13//CRYAB//MAST2
GO:0015629	actin cytoskeleton	Cellular component	13	497	210	23271	2.89856	0.000617287	0.020323	3.20951	0.0619048	FAM107A//VANGL2//GAS7//HCLS1//AKAP13//SPTBN4//MYH7B//SMTN//CRYAB//TRMT10A//SVIL//CROCC//AUTS2
GO:0070161	anchoring junction	Cellular component	15	638	210	23271	2.60535	0.00072115	0.0228631	3.14197	0.0714286	DLG4//RHO//SH3KBP1//FNDC1//VANGL2//JAG1//SPTBN4//MIP//YBX3//MPDZ//LIM2//PPFIA1//FAM107A//SYNE2//DMD
GO:0005815	microtubule organizing center	Cellular component	16	715	210	23271	2.47976	0.000815201	0.0249218	3.08874	0.0761905	HOOK3//BRCA1//CEP250//SLC16A1//DIS3L//CEP164//UNC119//CROCC//POC1B//ARL3//CKAP2L//CCSAP//FAM161A//GLE1//KRT18//SMTN
GO:0031514	motile cilium	Cellular component	8	222	210	23271	3.99331	0.000955523	0.0282044	3.01976	0.0380952	MNS1//TCP11//WDR66//RHO//CEP164//CROCC//KLC3//WDR78
GO:0043229	intracellular organelle	Cellular component	134	12366	210	23271	1.2008	0.00108654	0.0310027	2.96395	0.638095	MTA2//HDAC9//FAM161A//HOOK3//THOC5//DNMT3A//STAG3//PRDM9//L3MBTL1//MZF1//TBR1//CHAF1A//BRCA1//MVB12B//UNC119//POC1B//TAF4B//TCP11//FAM107A//VANGL2//PRDM11//ZFP692//INCA1//CDCA2//TRMT10A//ZFP36L2//CRYAB//CRYBA1//CRYGC//DMD//GNB5//HCLS1//KIF4//KRT18//LYAR//FOXK1//MNS1//NRL//RGS9//STXBP1//METTL14//CEP164//KHNYN//TNFAIP3//SVIL//IGFN1//ZFP39//SAMD11//PRC1//ZFP599//IMPDH1//ZFP385B//TARSL2//SPDEF//SYNE2…
GO:0045202	synapse	Cellular component	25	1451	210	23271	1.90927	0.00144836	0.0399934	2.83912	0.119048	DLG4//CRYAB//HOMER3//PSD//UNC13B//SYT5//GRID2IP//ADRA2A//DMD//PPFIA1//STXBP1//IGSF9//ENO1//NTNG1//CACNB1//GNB5//SGIP1//RGS9//RS1//MPDZ//SLC16A1//TBC1D24//IGFN1//FAM107A//SH3KBP1
GO:0019897	extrinsic component of plasma membrane	Cellular component	7	189	210	23271	4.10423	0.00168958	0.0444269	2.77222	0.0333333	GNAT1//GNB5//DLG4//TNK2//ENO1//RS1//RTBDN
GO:0048786	presynaptic active zone	Cellular component	5	95	210	23271	5.83233	0.00171272	0.0444269	2.76631	0.0238095	STXBP1//UNC13B//NTNG1//ADRA2A//PPFIA1
GO:0030424	axon	Cellular component	15	724	210	23271	2.29588	0.00249154	0.0627281	2.60353	0.0714286	ENO1//AUTS2//TNK2//SPTBN4//UNC13B//ADRA2A//DLG4//SLC12A6//CRYAB//STXBP1//PPFIA1//SYT5//OPTN//CCSAP//IGSF9
GO:0097729	9+2 motile cilium	Cellular component	6	154	210	23271	4.31744	0.00279406	0.0667235	2.55377	0.0285714	MNS1//TCP11//WDR66//RHO//CEP164//CROCC
GO:0005737	cytoplasm	Cellular component	121	11142	210	23271	1.20342	0.00280613	0.0667235	2.55189	0.57619	ENO1//DIS3L//FAM161A//MVB12B//TCP11//CRYAB//FDXR//HCLS1//HK2//SLC16A1//STXBP1//YJEFN3//SYNE2//HEBP2//AMMECR1//CSTAD//BRCA1//SLC17A1//SLC17A2//TNFAIP3//TNK2//SYT5//OPTN//PLEKHF2//ST8SIA2//DLG4//POFUT1//MIP//PITPNM1//RYR3//TDRD6//CDNF//CERS4//REEP6//B3GNT5//GALNT4//NTN3//RHO//UNC13B//FAM3C//HOOK3//ARL3//RGS20//PRDM11//KLHL3//CDCA2//TRMT10A//GNB5//GRB10//KIF4//KRT18//NRL//SVIL//CROCC//PPFIA1//IMPDH1…
GO:0005622	intracellular	Cellular component	147	14122	210	23271	1.1535	0.00302404	0.0699616	2.51941	0.7	ENO1//MTA2//HDAC9//MED12//DIS3L//FAM161A//HOOK3//THOC5//DNMT3A//STAG3//PRDM9//L3MBTL1//MZF1//TBR1//CHAF1A//BRCA1//MVB12B//UNC119//POC1B//TAF4B//TCP11//FAM107A//VANGL2//PRDM11//ZFP692//INCA1//CDCA2//TRMT10A//ZFP36L2//CRYAB//CRYBA1//CRYGC//DMD//GNB5//HCLS1//KIF4//KRT18//LYAR//FOXK1//MNS1//NRL//RGS9//STXBP1//METTL14//CEP164//KHNYN//TNFAIP3//SVIL//IGFN1//ZFP39//SAMD11//PRC1//ZFP599//IMPDH1//ZFP385B//…
GO:0030016	myofibril	Cellular component	7	212	210	23271	3.65896	0.00321532	0.0724292	2.49278	0.0333333	CRYAB//DMD//RYR3//IGFN1//SYNE2//SVIL//MYH7B
GO:0036064	ciliary basal body	Cellular component	6	166	210	23271	4.00534	0.0040404	0.0885237	2.39358	0.0285714	CEP250//POC1B//ARL3//CCSAP//FAM161A//GLE1
GO:0000235	astral microtubule	Cellular component	2	11	210	23271	20.1481	0.00422495	0.0885237	2.37418	0.00952381	CCSAP//FAM161A
GO:0099568	cytoplasmic region	Cellular component	7	223	210	23271	3.47848	0.00424004	0.0885237	2.37263	0.0333333	WDR78//MNS1//ARL3//CCSAP//DLG4//UNC13B//ENO1
GO:0043292	contractile fiber	Cellular component	7	226	210	23271	3.4323	0.0045582	0.0929004	2.34121	0.0333333	SYNE2//CRYAB//DMD//RYR3//IGFN1//SVIL//MYH7B
GO:0016529	sarcoplasmic reticulum	Cellular component	4	75	210	23271	5.9101	0.00475239	0.0946056	2.32309	0.0190476	RYR3//CACNB1//HK2//SYNE2
GO:0005818	aster	Cellular component	2	12	210	23271	18.469	0.00503993	0.0980495	2.29758	0.00952381	FAM161A//CCSAP
GO:0046658	anchored component of plasma membrane	Cellular component	4	77	210	23271	5.75659	0.00521808	0.0992594	2.28249	0.0190476	CD24A//RTBDN//NTNG1//DLG4
GO:0030018	Z disc	Cellular component	5	125	210	23271	4.43257	0.0055826	0.103885	2.25316	0.0238095	CRYAB//DMD//RYR3//IGFN1//SYNE2
GO:0005819	spindle	Cellular component	8	297	210	23271	2.9849	0.00573038	0.104366	2.24182	0.0380952	FAM161A//UNC119//POC1B//ARL3//CEP250//CCSAP//CKAP2L//PRC1
GO:0005581	collagen trimer	Cellular component	4	81	210	23271	5.47231	0.00623908	0.111264	2.20488	0.0190476	COL19A1//COL7A1//C1QL3//COL24A1
GO:0042622	photoreceptor outer segment membrane	Cellular component	2	14	210	23271	15.8306	0.00686704	0.11894	2.16323	0.00952381	PDE6B//RHO
GO:0005911	cell-cell junction	Cellular component	11	511	210	23271	2.38543	0.00694808	0.11894	2.15814	0.052381	JAG1//SPTBN4//MIP//YBX3//MPDZ//LIM2//DLG4//RHO//SH3KBP1//FNDC1//VANGL2
GO:0016528	sarcoplasm	Cellular component	4	84	210	23271	5.27687	0.00708636	0.11894	2.14958	0.0190476	CACNB1//HK2//RYR3//SYNE2
GO:0110165	cellular anatomical entity	Cellular component	185	19008	210	23271	1.07853	0.00768581	0.125488	2.11431	0.880952	ENO1//MTA2//HDAC9//DIS3L//FAM161A//HOOK3//THOC5//DNMT3A//STAG3//PRDM9//L3MBTL1//MZF1//TBR1//CHAF1A//BRCA1//MVB12B//UNC119//POC1B//TAF4B//TCP11//FAM107A//VANGL2//GAS7//GUCA1B//GNAT1//GNB5//CEP250//LYAR//PDE6B//PRPH2//RGS9//RHO//RGS9BP//CACNA1F//RS1//CROCC//REEP6//OVGP1//CHRD//COL19A1//COL7A1//NTN3//PM20D1//SBSPON//CDNF//C1QL3//RTBDN//MMP17//FAM3C//COL24A1//KRT18//ZAN//ADAMTS3//PRDM11//ZFP692//INCA…
GO:0035253	ciliary rootlet	Cellular component	2	15	210	23271	14.7752	0.0078767	0.125488	2.10366	0.00952381	CROCC//KLC3
GO:0005884	actin filament	Cellular component	5	136	210	23271	4.07405	0.00791632	0.125488	2.10148	0.0238095	SMTN//GAS7//HCLS1//AKAP13//SPTBN4
GO:0048787	presynaptic active zone membrane	Cellular component	3	46	210	23271	7.22702	0.00826814	0.128455	2.08259	0.0142857	NTNG1//ADRA2A//STXBP1
GO:0031674	I band	Cellular component	5	138	210	23271	4.01501	0.00840357	0.128455	2.07554	0.0238095	CRYAB//DMD//RYR3//IGFN1//SYNE2
GO:0032391	photoreceptor connecting cilium	Cellular component	3	47	210	23271	7.07325	0.00877404	0.129833	2.0568	0.0142857	GNAT1//ARL3//FAM161A
GO:0019898	extrinsic component of membrane	Cellular component	8	320	210	23271	2.77036	0.00880752	0.129833	2.05515	0.0380952	GNAT1//GNB5//ENO1//RS1//RTBDN//DLG4//TNK2//PSD
GO:0031527	filopodium membrane	Cellular component	2	16	210	23271	13.8518	0.0089488	0.129833	2.04824	0.00952381	DMD//SYNE2
GO:0060170	ciliary membrane	Cellular component	3	49	210	23271	6.78455	0.00983927	0.140374	2.00704	0.0142857	PDE6B//RHO//CD24A
GO:0000800	lateral element	Cellular component	2	17	210	23271	13.037	0.0100821	0.141481	1.99645	0.00952381	BRCA1//STAG3
GO:0097060	synaptic membrane	Cellular component	10	470	210	23271	2.35775	0.0106421	0.146929	1.97297	0.047619	UNC13B//DLG4//DMD//GRID2IP//STXBP1//RGS9//NTNG1//ADRA2A//CRYAB//ENO1
GO:0099144	anchored component of synaptic membrane	Cellular component	2	18	210	23271	12.3127	0.0112756	0.153204	1.94786	0.00952381	NTNG1//DLG4
GO:0043034	costamere	Cellular component	2	19	210	23271	11.6647	0.0125279	0.16756	1.90212	0.00952381	DMD//SVIL
GO:0036477	somatodendritic compartment	Cellular component	17	1037	210	23271	1.81663	0.0131347	0.172974	1.88158	0.0809524	DLG4//KCNJ14//PPFIA1//HOMER3//TNK2//IGSF9//ADRA2A//GNAT1//RBFOX3//SYT5//CACNA1F//OPTN//SPTBN4//CRYAB//GRID2IP//PSD//OSBP2
GO:0031234	extrinsic component of cytoplasmic side of plasma membrane	Cellular component	4	104	210	23271	4.26209	0.0147027	0.190689	1.8326	0.0190476	GNAT1//GNB5//DLG4//TNK2
GO:0031362	anchored component of external side of plasma membrane	Cellular component	2	21	210	23271	10.5537	0.0152046	0.194256	1.81803	0.00952381	CD24A//RTBDN
GO:0045111	intermediate filament cytoskeleton	Cellular component	5	165	210	23271	3.35801	0.0171349	0.215698	1.76612	0.0238095	BFSP2//BFSP1//KRT18//MNS1//SYNE2
GO:0005876	spindle microtubule	Cellular component	3	61	210	23271	5.44988	0.0177685	0.217284	1.75035	0.0142857	FAM161A//CCSAP//ARL3
GO:0034704	calcium channel complex	Cellular component	3	61	210	23271	5.44988	0.0177685	0.217284	1.75035	0.0142857	CACNB1//CACNA1F//RYR3
GO:0031233	intrinsic component of external side of plasma membrane	Cellular component	2	24	210	23271	9.23452	0.0196332	0.233863	1.70701	0.00952381	CD24A//RTBDN
GO:0032838	plasma membrane bounded cell projection cytoplasm	Cellular component	5	171	210	23271	3.24018	0.0196707	0.233863	1.70618	0.0238095	WDR78//MNS1//ARL3//CCSAP//DLG4
GO:0031253	cell projection membrane	Cellular component	7	304	210	23271	2.55164	0.0208209	0.244147	1.6815	0.0333333	SYNE2//DMD//CD24A//FAM107A//PSD//PDE6B//RHO
GO:0045177	apical part of cell	Cellular component	9	454	210	23271	2.19676	0.0225884	0.261293	1.64611	0.0428571	GNAT1//JAG1//MIP//MPDZ//SLC16A1//SLC17A1//VANGL2//CEP164//REEP6
GO:0030863	cortical cytoskeleton	Cellular component	4	123	210	23271	3.60372	0.0254707	0.290706	1.59396	0.0190476	SPTBN4//HCLS1//AKAP13//DLG4
GO:0030017	sarcomere	Cellular component	5	188	210	23271	2.94719	0.028153	0.317091	1.55048	0.0238095	CRYAB//DMD//RYR3//IGFN1//SYNE2
GO:0005882	intermediate filament	Cellular component	4	129	210	23271	3.4361	0.0296431	0.325314	1.52808	0.0190476	KRT18//BFSP2//BFSP1//MNS1
GO:0005930	axoneme	Cellular component	4	129	210	23271	3.4361	0.0296431	0.325314	1.52808	0.0190476	WDR78//MNS1//ARL3//CCSAP
GO:0097014	ciliary plasm	Cellular component	4	131	210	23271	3.38364	0.0311185	0.337183	1.50698	0.0190476	WDR78//MNS1//ARL3//CCSAP
GO:0098945	intrinsic component of presynaptic active zone membrane	Cellular component	2	31	210	23271	7.14931	0.0317465	0.339687	1.4983	0.00952381	NTNG1//ADRA2A
GO:0031225	anchored component of membrane	Cellular component	5	198	210	23271	2.79834	0.0340804	0.352684	1.4675	0.0238095	CD24A//RTBDN//NTNG1//DLG4//MMP17
GO:0000922	spindle pole	Cellular component	4	135	210	23271	3.28339	0.0341972	0.352684	1.46601	0.0190476	CEP250//FAM161A//UNC119//POC1B
GO:0072686	mitotic spindle	Cellular component	4	135	210	23271	3.28339	0.0341972	0.352684	1.46601	0.0190476	CCSAP//FAM161A//PRC1//CKAP2L
GO:0005921	gap junction	Cellular component	2	33	210	23271	6.71602	0.0356285	0.363071	1.4482	0.00952381	MIP//YBX3
GO:0097225	sperm midpiece	Cellular component	2	34	210	23271	6.51849	0.0376348	0.379004	1.42441	0.00952381	RHO//TCP11
GO:0036126	sperm flagellum	Cellular component	4	141	210	23271	3.14367	0.0391363	0.386011	1.40742	0.0190476	RHO//TCP11//MNS1//WDR66
GO:0005834	heterotrimeric G-protein complex	Cellular component	2	35	210	23271	6.33224	0.0396834	0.386011	1.40139	0.00952381	GNAT1//GNB5
GO:1905360	GTPase complex	Cellular component	2	35	210	23271	6.33224	0.0396834	0.386011	1.40139	0.00952381	GNAT1//GNB5
GO:0016324	apical plasma membrane	Cellular component	7	350	210	23271	2.21629	0.0401381	0.386047	1.39644	0.0333333	MIP//GNAT1//JAG1//MPDZ//SLC16A1//SLC17A1//VANGL2
GO:0098793	presynapse	Cellular component	10	587	210	23271	1.88781	0.0410584	0.390511	1.3866	0.047619	DLG4//UNC13B//SYT5//ADRA2A//PPFIA1//STXBP1//NTNG1//CACNB1//GNB5//SGIP1
GO:0051233	spindle midzone	Cellular component	2	36	210	23271	6.15635	0.0417734	0.390807	1.3791	0.00952381	PRC1//UNC119
GO:0005874	microtubule	Cellular component	8	430	210	23271	2.06166	0.0420026	0.390807	1.37672	0.0380952	FAM161A//ARL3//CCSAP//KIF4//KLC3//PRC1//TTLL13//HOOK3
GO:0098984	neuron to neuron synapse	Cellular component	8	433	210	23271	2.04738	0.0434451	0.399424	1.36206	0.0380952	CRYAB//DLG4//HOMER3//PSD//UNC13B//RGS9//ADRA2A//RS1
GO:0031012	extracellular matrix	Cellular component	9	513	210	23271	1.94411	0.0438825	0.399424	1.35771	0.0428571	COL7A1//NTN3//RTBDN//NTNG1//COL24A1//COL19A1//ZAN//MMP17//ADAMTS3
GO:0043209	myelin sheath	Cellular component	5	213	210	23271	2.60127	0.0443286	0.399424	1.35332	0.0238095	MPDZ//CRYAB//ENO1//GNB5//STXBP1
GO:0005881	cytoplasmic microtubule	Cellular component	3	88	210	23271	3.77776	0.0454755	0.40549	1.34222	0.0142857	FAM161A//CCSAP//ARL3
GO:0030864	cortical actin cytoskeleton	Cellular component	3	89	210	23271	3.73531	0.0467597	0.408719	1.33013	0.0142857	SPTBN4//HCLS1//AKAP13
GO:0043227	membrane-bounded organelle	Cellular component	116	11462	210	23271	1.12148	0.0471109	0.408719	1.32688	0.552381	MTA2//HDAC9//THOC5//MZF1//TBR1//CHAF1A//BRCA1//STAG3//MVB12B//TAF4B//TCP11//PRDM11//ZFP692//INCA1//CDCA2//TRMT10A//ZFP36L2//CRYAB//CRYBA1//CRYGC//DMD//DNMT3A//GNB5//HCLS1//KIF4//KRT18//LYAR//FOXK1//MNS1//NRL//RGS9//STXBP1//METTL14//PRDM9//CEP164//KHNYN//TNFAIP3//SVIL//IGFN1//ZFP39//SAMD11//PRC1//ZFP599//IMPDH1//ZFP385B//L3MBTL1//FAM107A//TARSL2//SPDEF//SYNE2//AUTS2//ZFP532//ZFP236//TNK2//RBFOX3//…
GO:0031256	leading edge membrane	Cellular component	4	150	210	23271	2.95505	0.04727	0.408719	1.32541	0.0190476	SYNE2//FAM107A//PSD//DOCK8
